# Supplementary material for: In vitro selection for adhesion of Plasmodium falciparum-infected erythrocytes to ABO antigens does not affect PfEMP1 and RIFIN expression
Source: Sci Rep. 2020 Jul 30;10:12871. doi: 10.1038/s41598-020-69666-9 (PMC7393120; doi:10.1038/s41598-020-69666-9)
Supplement: Supplementary file 2 — Supplementary Datasets. [file 41598_2020_69666_MOESM2_ESM.xlsx]

## Sheet: 3D7 var genes
	Gene	Unselected	A-selected	B-selected	Group
PF3D7_1444800	PF14_0425	212818	201586	172143		Fructose-bisphosphate aldolase (p61)				1.70402
PF3D7_0717700	PF07_0073	36965	35774	20891		Seryl-tRNA synthetase (p90)				0.295977
PF3D7_0100100	PFA0005w	52828	42007	29689	B					0.422991
PF3D7_0100300	PFA0015c	25875	7654	7506	A					0.20718
PF3D7_0115700	PFA0765c	42841	13268	8119	B					0.343026
PF3D7_0200100	PFB0010w	9255	4715	3310	B					0.0741043
PF3D7_0223500	PFB1055c	37337	9563	6938	B					0.298955
PF3D7_0300100	PFC0005w	155634	19145	20175	B					1.24615
PF3D7_0324900	PFC1120c	72814	16043	11413	B					0.583018
PF3D7_0400100	PFD0005w	99706	14830	10550	B					0.798341
PF3D7_0400400	PFD0020c	309538	98408	35664	A					2.47846
PF3D7_0412400	PFD0615c	33623	18049	13531	C
PF3D7_0412700	PFD0625c	505833	122949	115912	C
PF3D7_0413100	PFD0635c	14259	1675	2685	B
PF3D7_0420700	PFD0995c	91569	6007	4082	C
PF3D7_0420900	PFD1000c	77234	8172	9439	C
PF3D7_0421100	PFD1005c	40654	4872	3977	B
PF3D7_0421300	PFD1015c	39088	4003	5305	C
PF3D7_0425800	PFD1235w	200917	22699	19912	A
PF3D7_0426000	PFD1245c	5852	2294	1146	B
PF3D7_0500100	PFE0005w	16905	3849	1935	B
PF3D7_0533100	PFE1640w	2324	3466	854	A-PG
PF3D7_0600200	MAL6P1.316	119770	21260	15224	B
PF3D7_0600400	MAL6P1.314	74746	24394	29689	A
PF3D7_0617400	MAL6P1.252	11870	2309	1686	C
PF3D7_0632500	MAL6P1.4	244531	38077	34066	B
PF3D7_0632800	MAL6P1.1	464554	123757	232051	B
PF3D7_0711700	PF07_0048	29112	4623	5776	C
PF3D7_0712000	PF07_0049	57522	9377	5481	C
PF3D7_0712300	MAL7P1.50	100033	10311	8093	B
PF3D7_0712400	PF07_0050	230536	4358	6759	B
PF3D7_0712600	PF07_0051	48200	6127	3183	C
PF3D7_0712800	MAL7P1.55	28359	6414	9075	B
PF3D7_0712900	MAL7P1.56	29495	6207	6499	C
PF3D7_0733000	PF07_0139	84649	25875	21967	B
PF3D7_0800100	PF08_0142	22257	5410	4808	B
PF3D7_0800200	PF08_0141	227537	34066	9439	A
PF3D7_0800300	PF08_0140	193176	21682	12591	B
PF3D7_0808600	PF08_0107	12508	810	584	C
PF3D7_0808700	PF08_0106	15526	5445	3398	B
PF3D7_0809100	PF08_0103	48517	13799	13095	B
PF3D7_0900100	PFI0005w	31286	9882	7264	B
PF3D7_0937600	PFI1820w	33403	7030	12840	A
PF3D7_0937800	PFI1830c	52483	13620	9626	B
PF3D7_1000100	PF10_0001	34515	3823	4808	B
PF3D7_1041300	PF10_0406	31907	9195	9689	B
PF3D7_1100100	PF11_0007	73292	16148	20710	B
PF3D7_1100200	PF11_0008	70931	18407	12840	A
PF3D7_1150400	PF11_0521	179751	21682	14830	A
PF3D7_1200100	PFL0005w	20983	4904	3225	B
PF3D7_1200400	PFL0020w	8783	2371	2149	B
PF3D7_1200600	PFL0030c	172825	34066	66002	E
PF3D7_1219300	PFL0935c	7858	3676	1973	B
PF3D7_1240300	PFL1950w	55306	11488	7216	B
PF3D7_1240400	PFL1955w	97128	13095	7408	B
PF3D7_1240600	PFL1960w	24716	4416	2279	C
PF3D7_1255200	PFL2665c	30278	10012	8119	B
PF3D7_1300100	PF13_0001	23454	6047	4593	B
PF3D7_1300300	PF13_0003	176254	221654	208968	A
PF3D7_1373500	PF13_0364	34515	8500	8389	B

## Sheet: 3D7 rif genes
	Gene	Unselected	A-selected	B-selected	Group
PF3D7_1444800	PF14_0425	186147	210653	153226		Fructose-bisphosphate aldolase (p61)
PF3D7_0717700	PF07_0073	39868	34948	17801		Seryl-tRNA synthetase (p90)
PF3D7_0100200	pfa0010c	934	768	687	A
PF3D7_0100400	pfa0020w	398	559	302	A
PF3D7_0100600	pfa0030c	1204	908	351	B
PF3D7_0100800	pfa0040w	83	51	38	A
PF3D7_0100900	pfa0045c	94	57	57	A
PF3D7_0101000	pfa0050c	220	176	100	A
PF3D7_0101600	pfa0080c	847	719	583	A
PF3D7_0101900	pfa0095c	429	144	482	B
PF3D7_0114700	pfa0710c	67	112	28	B
PF3D7_0115200	pfa0740w	69	14	14	A
PF3D7_0115300	pfa0745w	225	150	67	B
PF3D7_0115600	pfa0760w	1799	1527	934	A
PF3D7_0200200	pfb0015c	271	371	181	B
PF3D7_0200500	pfb0030c	22	97	54	A
PF3D7_0200600	pfb0035c	23	79	42	A
PF3D7_0200700	pfb0040c	55	74	56	A
PF3D7_0201000	pfb0055c	20	30	14	B
PF3D7_0201200	pfb0060w	75	165	46	A
PF3D7_0222500	pfb1005w	89	61	14	B
PF3D7_0222600	pfb1010w	18	27	12	A
PF3D7_0222700	pfb1015w	86	107	48	B
PF3D7_0223100	pfb1035w	195	275	158	A
PF3D7_0223200	pfb1040w	140	147	59	B
PF3D7_0223400	pfb1050w	2109	2237	1360	A
PF3D7_0300200	pfc0010c	1524	722	926	A
PF3D7_0300500	pfc0030c	75	64	22	B
PF3D7_0300700	pfc0035w	121	118	66	A
PF3D7_0300800	pfc0040w	206	264	79	A
PF3D7_0324400	pfc1095w	74	45	30	A
PF3D7_0324500	pfc1100w	15	24	13	B
PF3D7_0324800	pfc1115w	1338	1129	728	A
PF3D7_0400500	pfd0025w	3001	653	1088	A
PF3D7_0400700	pfd0030c	2708	731	368	A
PF3D7_0400900	pfd0040c	89	152	54	A
PF3D7_0401000	pfd0045c	205	107	51	A
PF3D7_0401200	pfd0050w	38	19	6	A
PF3D7_0401300	pfd0055w	155	61	27	A
PF3D7_0401400	pfd0060w	283	329	80	A
PF3D7_0401600	pfd0070c	3421	1643	6248
PF3D7_0413200	pfd0640c	34	19	10	A
PF3D7_0413300	pfd0645w	1701	731	403	A
PF3D7_0421200	pfd1010w	1715	138	276	B
PF3D7_0421500	pfd1020c	422	204	218	A-PG
PF3D7_0425700	pfd1230c	52	3	6	A
PF3D7_0425900	pfd1240w	3660	1542	1275	A
PF3D7_0500400	pfe0020c	104	37	19	A
PF3D7_0500500	pfe0025c	234	260	93	B
PF3D7_0532900	pfe1630w	352	254	170	B
PF3D7_0600300	pff0015c	870	1359	558	A
PF3D7_0600500	pff0025w	679	399	424	A
PF3D7_0600700	pff0035c	160	164	31	A
PF3D7_0617700	pff0855c	180	124	61	A
PF3D7_0631800	pff1545w	442	204	91	B
PF3D7_0632000	pff1555w	183	295	145	A
PF3D7_0632100	pff1560c	102	70	26	A
PF3D7_0632200	pff1565c	66	43	21	A
PF3D7_0632300	pff1570w	1371	2314	537	B
PF3D7_0632400	pff1575w	1066	1470	644	A
PF3D7_0632700	pff1590w	1881	1844	1262	A
PF3D7_0700200	mal8p1.219	311	336	251	A
PF3D7_0700300	mal8p1.218	750	540	424	A
PF3D7_0701100	mal8p1.208	1244	1056	1009	A
PF3D7_0701300	mal7p1.200	127	63	19	B-PG
PF3D7_0701800	pf07_0003	312	78	153	A
PF3D7_0713000	mal7p1.57	740	397	209	A
PF3D7_0732200	pf07_0132	130	113	86	A
PF3D7_0732300	mal7p1.184	199	130	11	A
PF3D7_0732400	pf07_0134	220	109	65	A
PF3D7_0732500	mal7p1.185	214	189	95	A
PF3D7_0732900	pf07_0138	71	63	68	A
PF3D7_0800400	pf08_0139	3656	2907	1510	A
PF3D7_0800500	pf08_0138	75	56	28	A
PF3D7_0808800	pf08_0105	202	220	93	A
PF3D7_0808900	pf08_0104	165	145	114	A
PF3D7_0832500	mal7p1.222	113	100	95	A
PF3D7_0832800	mal7p1.219	157	179	88	B
PF3D7_0833000	mal7p1.217	62	69	36	A
PF3D7_0833100	mal7p1.216	343	198	75	A
PF3D7_0833200	mal7p1.215	178	141	55	B
PF3D7_0833400	mal7p1.213	678	674	235	A
PF3D7_0900200	pfi0010c	3951	1731	1377	A
PF3D7_0900300	pfi0015c	111	100	103	B
PF3D7_0900400	pfi0020w	1318	246	430	A
PF3D7_0900500	pfi0025c	8518	8353	2570	B
PF3D7_0900600	pfi0030c	271	366	95	A
PF3D7_0900700	pfi0035c	47	42	19	A
PF3D7_0901000	pfi0050c	76	95	36	A
PF3D7_0901100	pfi0055c	71	57	15	A
PF3D7_0901300	pfi0065w	80	69	53	A
PF3D7_0901400	pfi0070w	58	72	71	A
PF3D7_0901500	pfi0075w	218	406	155	A
PF3D7_0937300	pfi1805w	163	190	54	A
PF3D7_0937400	pfi1810w	153	388	190	B
PF3D7_0937500	pfi1815c	1483	1134	861	A
PF3D7_1000200	pf10_0002	188	139	133	A
PF3D7_1000300	pf10_0003	358	241	223	B
PF3D7_1000400	pf10_0004	141	107	55	A
PF3D7_1000500	pf10_0005	267	746	153	A
PF3D7_1000600	pf10_0006	510	388	469	B
PF3D7_1040000	pf10_0393	129	54	35	A
PF3D7_1040100	pf10_0394	908	258	211	B
PF3D7_1040300	pf10_0396	789	472	115	A
PF3D7_1040400	pf10_0397	43	51	16	B
PF3D7_1040500	pf10_0398	455	1024	297	A
PF3D7_1040600	pf10_0399	42	35	7	B
PF3D7_1040700	pf10_0400	60	53	22	A
PF3D7_1040800	pf10_0401	242	134	62	B
PF3D7_1040900	pf10_0402	170	106	32	B
PF3D7_1041000	pf10_0403	227	194	88	A
PF3D7_1041100	pf10_0404	1592	1602	1602	B
PF3D7_1041200	pf10_0405	1783	2624	1554	A
PF3D7_1100300	pf11_0009	3786	488	1574	A
PF3D7_1100400	pf11_0010	184	107	195	A
PF3D7_1101100	pf11_0529	743	319	724	A
PF3D7_1101200	pf11_0020	340	463	128	B
PF3D7_1101300	pf11_0021	411	398	358	A
PF3D7_1149800	pf11_0515	1147	418	641	B
PF3D7_1150000	pf11_0517	207	91	44	A
PF3D7_1150200	pf11_0519	408	153	66	A
PF3D7_1150300	pf11_0520	2109	189	405	A
PF3D7_1200200	pfl0010c	1735	680	956	A
PF3D7_1200300	pfl0015c	258	72	79	B
PF3D7_1200500	pfl0025c	5034	3605	2340	A
PF3D7_1253700	pfl2585c	65	38	38	A
PF3D7_1254000	pfl2605w	58	56	16	B
PF3D7_1254200	pfl2615w	51	76	41	A
PF3D7_1254400	pfl2625w	159	75	105	A
PF3D7_1254500	pfl2630w	103	76	36	B
PF3D7_1254700	pfl2640c	133	189	97	A
PF3D7_1254800	pfl2645c	189	83	120	A
PF3D7_1255000	pfl2655w	14	12	3	B
PF3D7_1255100	pfl2660w	79	233	95	A
PF3D7_1300200	mal13p1.2	776	1714	1319	A
PF3D7_1300400	pf13_0004	8022	2851	12854	A
PF3D7_1300500	pf13_0005	1105	792	856	A
PF3D7_1300600	pf13_0006	5184	4150	4260	B
PF3D7_1300700	mal13p1.4	178	206	130	A
PF3D7_1372600	mal13p1.495	518	330	345	B
PF3D7_1372700	mal13p1.500	122	51	43	A
PF3D7_1373000	mal13p1.515	9	6	4	A
PF3D7_1373100	mal13p1.520	2	3	1	A
PF3D7_1373300	mal13p1.530	237	73	55	B
PF3D7_1373400	mal13p1.535	5487	2436	3853	A
PF3D7_1400200	pf14_0002	1415	1140	588	A
PF3D7_1400300	pf14_0003	3585	1026	1551	B
PF3D7_1400400	pf14_0004	13	8	4	A
PF3D7_1400500	pf14_0005	211	158	132	B
PF3D7_1400600	pf14_0006	278	193	315	A
PF3D7_1400800	pf14_0008	271	164	177	B
PF3D7_1479400	pf14_0766	132	84	48	B
PF3D7_1479600	pf14_0768	117	58	28	B
PF3D7_1479700	pf14_0769	224	163	255	A
PF3D7_1479800	pf14_0770	122	103	55	B
PF3D7_1480000	pf14_0772	624	160	296	A

## Sheet: IT var genes
	Gene	Unselected	A-selected	B-selected	Group
PF3D7_1444800	PF14_0425	115230	124847	101587		Fructose-bisphosphate aldolase (p61)
PF3D7_0717700	PF07_0073	85376	96140	58153		Seryl-tRNA synthetase (p90)
	IT4var01	13905	2175	1544	C
	IT4var02	2838	3712	2184	A
	IT4var03	818	665	292	A
	IT4var04	3585	3077	2495	E
	IT4var05	9026	2410	1405	C
	IT4var06	3329	3562	1912	B
	IT4var07	79892	1285	628	A
	IT4var08	3350	1313	862	A
	IT4var09	1652	374	232	A
	IT4var10	8697	3554	1733
	IT4var11	12305	4232	2653	B
	IT4var12	21283	3307	2506	B
	IT4var13	5846	1337	648	B
	IT4var14	65499	39302	5264	B
	IT4var15	23429	5017	2578	B
	IT4var16	18589	2933	1446	B
	IT4var17	7730	2845	1430	B
	IT4var18	17411	1791	1322	A
	IT4var20	6067	1345	735	B
	IT4var21	35161	12522	9045
	IT4var22	807	345	181	A
	IT4var23	13966	3432	2795	C-PG
	IT4var24	6992	1891	1217	B
	IT4var25	10493	3179	2312	B
	IT4var26	12332	3972	3350	B
	IT4var27	1685817	37623	174151	B
	IT4var28	20643	4793	3432	C
	IT4var29	11203	4123	2332	B
	IT4var30	47625	7068	4450	PG
	IT4var31	49210	9511	4963	B
	IT4var32a	229783	9892	8967
	IT4var32b	22184	164543	21517	B
	IT4var33	10795	2506	1494	B
	IT4var34	21098	10795	4866	C-PG
	IT4var35	16272	17718	11081	A
	IT4var36	26941	6976	5050
	IT4var39	8325	2723	1729
	IT4var40	7099	2358	1363	B-PG
	IT4var41	30711	4909	2175	B
	IT4var44	26765	27960	18069	B-PG
	IT4var45	17335	4689	2567	B-PG
	IT4var46	15611	4996	2926	B-PG
	IT4var47	10379	3972	2119	C
	IT4var51	8947	2901	1814	C-PG
	IT4var54	12092	1082	568	B
	IT4var58	42701	13575	9165	B-PG
	IT4var59	29399	9785	7514	B
	IT4var60	3624	335	159	A
	IT4var61	9408	3454	2595	B
	IT4var62	24208	7193	3887	C
	IT4var63	5584	2838	1446	B
	IT4var64	2468	900	480	A
	IT4var65	25847	12413	7935
	IT4var66	13997	3609	3037	C
	IT4var67	11614	3660	2955	B
	IT4var68	1993	869	764	C
